# Supplementary material for: Infertility Treatments Resulting in Twin Pregnancy: Does It Increase the Risk for Future Childhood Malignancy
Source: J Clin Med. 2023 May 29;12(11):3728. doi: 10.3390/jcm12113728 (PMC10253818; doi:10.3390/jcm12113728)
Supplement: Supplementary file 1 [file jcm-12-03728-s001.zip]

Archive with 1 entries (1 files):
- jcm-2315748-supplementary.pdf
